# Supplementary material for: Generation of an immortalized mesenchymal stem cell line producing a secreted biosensor protein for glucose monitoring
Source: PLoS One. 2017 Sep 26;12(9):e0185498. doi: 10.1371/journal.pone.0185498 (PMC5614622; doi:10.1371/journal.pone.0185498)
Supplement: S1 Table — Sequences of primers used for the amplification of GB gene or fragments of target genes in RT-qPCR reactions. (XLSX) [file pone.0185498.s011.xlsx]

## Sheet: Sheet1
Gene	Primer	Sequence
Glucose Biosensor	Forward	GGCTAGCTAGTGGATCCGCCACCATG
	Reverse	GGAGATCTTTAATGCGCCGCTACAGGG
Oct-4	Forward	CTTGCTGCAGAAGTGGGTGGAGGAA
	Reverse	CTGCAGTGTGGGTTTCGGGCA
Nanog	Forward	AGTCCCAAAGGCAAACAACCCACTTC
	Reverse	TGCTGGAGGCTGAGGTATTTCTGTCTC
Sox-2	Forward	GAGCTTTGCAGGAAGTTTGC
	Reverse	GCAAGAAGCCTCTCCTTGAA
GAPDH	Forward	ACTGTGGATGGCCCCTCCGG
	Reverse	ACGGCAGGTCAGGTCCACCA
