# Supplementary material for: Generation of an immortalized mesenchymal stem cell line producing a secreted biosensor protein for glucose monitoring
Source: PLoS One. 2017 Sep 26;12(9):e0185498. doi: 10.1371/journal.pone.0185498 (PMC5614622; doi:10.1371/journal.pone.0185498)
Supplement: S2 Table — (XLS) [file pone.0185498.s012.xls]

## Sheet: Sheet1
Fig 2B		GB production
			Experiment 1	Experiment 2	Experiment 3	Mean	SD	p
	GB/hTERT MSCs	Cells	0.0704721	0.0741812	0.0778902	0.0741812	0.00370906
		Supernatants	0.879528	0.925819	0.97211	0.925819	0.0462909	0.000920963	***
Fig 3B		Experiment 1	Experiment 2	Experiment 3	RTA Mean	SD	p
	GB MSCs	278.501	290.105	278.501	290.105	11.6042
	GB/hTERT MSCs	1263.55	1316.19	1263.55	1316.19	52.6477	0.000532589	***
Fig 3D	Name	Experiment 1	Experiment 2	Experiment 3	Normalized mRNA levels	SD	p
	GB MSCs Oct-4	0.0374486	0.0403825	0.0433164	0.0403825	0.00293391
	GB/hTERT MSCs Oct-4	0.0495166	0.0530017	0.0564868	0.0530017	0.0034851	0.00930009	**
	GB MSCs Nanog	0.0175918	0.0204022	0.0232126	0.0204022	0.00281039
	GB/hTERT MSCs Nanog	0.179751	0.204427	0.229104	0.204427	0.0246765	0.00545184	**
	GB MSCs Sox-2	0.00306696	0.00308837	0.00310978	0.00308837	2.1407e-05
	GB/hTERT MSCs Sox-2	0.00569546	0.0057553	0.00581514	0.0057553	5.9837e-05	3.15177e-05	***
Fig 4A			Experiment 1	Experiment 2	Experiment 3	Mean	SD	p
	+ Stimulated PBMCs	Control MSCs	221753	221880	222007	221880	127.279
		GB MSCs	175904	179715	183526	179715	3811.31	0.00212877	**
		GB/hTERT MSCs	149240	160985	172730	160985	11745	0.0121666	*
Fig 4B	Glucose Concentration (mM)	FRET/CFP
	0.01	1.61213
	0.1	1.63005
	0.5	1.66989
	1	1.69527
	2.5	1.76854
	5	1.80139
	10	1.88041
	25	1.89355
	50	1.92079
	100	1.90991
S3 Fig		Endogenous hTERT
	Control MSCs p15	0.0953599
	GB MSCs p20	0.0467573
	GB/hTERT MSCs p20	0.145476
S7B Fig		Experiment 1	Experiment 2	Experiment 3	Mean	SD	p
	PBMCs	144981	145865	146749	145865	884
	Stimulated PBMCs	221753	221880	222007	221880	127	3.21925e-05	***
S8 Fig		Experiment 1	Experiment 2	Experiment 3	Dead %	SD	p
	Control	37.1479	37.1583	37.1686	37.1583	0.0103771
	GB MSCs	59.4584	60.059	60.6596	60.059	0.60059	0.000228288	**
	GB/hTERT MSCs	56.8401	60.8566	64.8731	60.8566	4.01654	0.00943943	*
S9A Fig	YFP	24h	48h	72h
		Value	Value	Value
	Control MSCs	3878.5	4395.5	3889.5
	GB/hTERT MSCs	27093	52463.5	68781.5
S9B Fig	Supernatant	No Glucose					+ Glucose					p
		Experiment 1	Experiment 2	Experiment 3	Mean	SD	Experiment 1	Experiment 2	Experiment 3	Mean	SD
	GB/hTERT MSCs	0.374928	0.38258	0.390231	0.38258	0.00765159	0.474084	0.48376	0.493435	0.48376	0.00967519	0.000196916	***
S9C Fig	Nm	Control	Glucose Biosensor (GB)
			0mM	5mM	10mM	20mM	45mM	55mM
	450	3000	3600	4800	4920	5160	5040	4920
	455	3000	3600	4680	4800	5040	4920	4800
	460	3000	3600	4560	4680	4920	4800	4680
	465	3000	3600	4440	4560	4800	4680	4680
	470	3000	3600	4320	4440	5040	4920	4800
	475	3300	3900	4200	4320	5400	5280	5040
	480	3300	3900	4080	4560	6240	6000	5760
	485	3300	3900	4080	4680	6840	6360	6240
	490	3300	3900	4200	4800	6960	6480	6360
	495	3300	3900	4320	4920	7080	6600	6480
	500	3300	3900	4440	5040	7200	6720	6600
	505	3300	3900	4560	5160	7320	6840	6720
	510	3300	3900	4800	5400	7560	7080	6960
	515	3300	3900	5160	5760	7920	7440	7320
	520	3300	3900	8400	9000	13950	12460	12320
	525	3300	3900	10320	11830	16350	14700	14560
	530	3300	3900	10800	12350	16950	15260	15120
	535	3300	3900	10320	11830	16350	14700	14560
	540	3300	3900	8400	9000	13950	12460	12320
	545	3300	3900	5160	5760	7920	7440	7320
	550	3300	3900	4800	5400	7560	7080	6960
	555	3000	3600	4560	5160	7320	6840	6720
	560	3000	3600	4440	5040	7200	6720	6600
	565	3000	3600	4440	5040	7200	6720	6600
	570	3000	3600	4320	4920	7080	6600	6480
	575	3000	3600	4200	4800	6960	6480	6360
	580	3000	3600	4200	4800	6960	6480	6360
	590	3000	3600	4080	4680	6840	6360	6240
	595	3000	3600	4080	4680	6840	6360	6240
	600	3000	3600	3960	4560	6720	6240	6120
